# Supplementary material for: A Systematic Review of Federated and Cloud Computing Approaches for Predicting Mental Health Risks
Source: Sensors (Basel). 2025 Dec 30;26(1):229. doi: 10.3390/s26010229 (PMC12788194; doi:10.3390/s26010229)
Supplement: Supplementary file 1 [file sensors-26-00229-s001.zip]

Archive with 2 entries (2 files):
- Table S1-PRISMA_2020_checklist 1.pdf
- Table S2-PRISMA_abstract_checklist.pdf
